# Supplementary material for: TAPE-seq is a cell-based method for predicting genome-wide off-target effects of prime editor
Source: Nat Commun. 2022 Dec 29;13:7975. doi: 10.1038/s41467-022-35743-y (PMC9800413; doi:10.1038/s41467-022-35743-y)
Supplement: Supplementary file 3 — Supplementary Data 1. pegRNA,epegRNA sequence [file 41467_2022_35743_MOESM3_ESM.xlsx]

## Sheet: Sheet1
Supplementary Data 1. pegRNA,epegRNA sequence
	chr	Position	Target	RT	Tag	PBS	linker	motif
HEK4 (+2 G to T)	chr20	31349753	GGCACTGCGGCTGGAGGTGG	TTAACCCCAA	ATACCGTTATTAACATATGACAACTCAATTAAAC	CCTCCAGCC	ATCTTAAC	CGCGGTTCTATCTAGTTACGCGTTAAACCAACTAGAA
HEK4 (+3 TAA ins)	chr20	31349753	GGCACTGCGGCTGGAGGTGG	TTAACCCCTTACA	ATACCGTTATTAACATATGACAACTCAATTAAAC	CCTCCAGCC	-	-
HBB (+4 A to T)	chr11	5248231	CATGGTGCACCTGACTCCTG	AGACTTCTCCACAG	ATACCGTTATTAACATATGACAACTCAATTAAAC	GAGTCAGGTGCAC	AAATAAAG	CGCGGTTCTATCTAGTTACGCGTTAAACCAACTAGAA
HEK3 (+1 CTT ins)	chr9	110184619	GGCCCAGACTGAGCACGTGA	TCTGCCATCAAAG	ATACCGTTATTAACATATGACAACTCAATTAAAC	CGTGCTCAGTCTG	TTAAACTT	CGCGGTTCTATCTAGTTACGCGTTAAACCAACTAGAA
FANCF (+6 G to C)	chr11	22647333	GGAATCCCTTCTGCAGCACC	GGAAAAGCGATGCAGGT	ATACCGTTATTAACATATGACAACTCAATTAAAC	GCTGCAGAAGGGAT	ATAGAACG	CGCGGTTCTATCTAGTTACGCGTTAAACCAACTAGAA
EMX1 (+5 G to T)	chr2	73160981	GAGTCCGAGCAGAAGAAGAA	ATGGGAGCACTTC	ATACCGTTATTAACATATGACAACTCAATTAAAC	TTCTTCTGCTCGGAC	AATATTAC	CGCGGTTCTATCTAGTTACGCGTTAAACCAACTAGAA
DNMT1 (+6 G to C)	chr19	10244300	GATTCCTGGTGCCAGAAACA	GTCACGCCTGT	ATACCGTTATTAACATATGACAACTCAATTAAAC	TTCTGGCACCAGG	CTAACTAC	CGCGGTTCTATCTAGTTACGCGTTAAACCAACTAGAA
RUNX1 (+6 G to C)	chr21	36421194	GCATTTTCAGGAGGAAGCGA	TGTCTGAAGGCATCG	ATACCGTTATTAACATATGACAACTCAATTAAAC	CTTCCTCCTGAAAAT	ATCCTACC	CGCGGTTCTATCTAGTTACGCGTTAAACCAACTAGAA
VEGFA (+5 G to T)	chr6	43737145	GATGTCTGCAGGCCAGATGA	AATGTGCCATCTGGAGCACTCA	ATACCGTTATTAACATATGACAACTCAATTAAAC	TCTGGCCTGCAGA	AAGAAAGG	CGCGGTTCTATCTAGTTACGCGTTAAACCAACTAGAA
RNF2 (+6 G to A)	chr1	185056768	GTCATCTTAGTCATTACCTG	AACGAACACCGCAG	ATACCGTTATTAACATATGACAACTCAATTAAAC	GTAATGACTAAGATG	TAATATAC	CGCGGTTCTATCTAGTTACGCGTTAAACCAACTAGAA
