# Supplementary material for: TAPE-seq is a cell-based method for predicting genome-wide off-target effects of prime editor
Source: Nat Commun. 2022 Dec 29;13:7975. doi: 10.1038/s41467-022-35743-y (PMC9800413; doi:10.1038/s41467-022-35743-y)
Supplement: Supplementary file 4 — Supplementary Data 2. PE2 TAPE-seq on-target Tagmentation sequence analysis [file 41467_2022_35743_MOESM4_ESM.xlsx]

## Sheet: HEK4_2G_T
	Supplementary Data 2. PE2 TAPE-seq on-target Tagmentation sequence analysis
	The percent indicates the percentage of the indicated sequence out of total NGS reads.
		Spacer Mismatch PAM
	Target	HEK4 (+2 G to T) on-target	PE2 Tag(-)			PE2 Tag(+)
	Type	sequence	1	2	3	1	2	3
	Tag & +2 G to T	GAGGCAGAGGGTCCAAAGCAGGATGACAGGCAGGGGCACCGCGGCGCCCCGGTGGCACTGCGGCTGGAGG----------------------------------TGGGGGTTAAAGCGGAGACTCTGGTGCTGTGTGACTACAGTGGGGGCCCTGCCCTCTCTGAGCCCCCGCC |||||||||||||||||||||||||||||||||||||||||||||||||||||||||||||||||||||| |.|||||||||||||||||||||||||||||||||||||||||||||||||||||||||||||||||||| GAGGCAGAGGGTCCAAAGCAGGATGACAGGCAGGGGCACCGCGGCGCCCCGGTGGCACTGCGGCTGGAGGGTTTAATTGAGT…	0	16 (0.062%)	0	410 (1.689%)	493 (1.985%)	394 (1.378%)
	Tag	GAGGCAGAGGGTCCAAAGCAGGATGACAGGCAGGGGCACCGCGGCGCCCCGGTGGCACTGCGGCTGGAGG----------------------------------TGGGGGTTAAAGCGGAGACTCTGGTGCTGTGTGACTACAGTGGGGGCCCTGCCCTCTCTGAGCCCCCGCC |||||||||||||||||||||||||||||||||||||||||||||||||||||||||||||||||||||| |||||||||||||||||||||||||||||||||||||||||||||||||||||||||||||||||||||| GAGGCAGAGGGTCCAAAGCAGGATGACAGGCAGGGGCACCGCGGCGCCCCGGTGGCACTGCGGCTGGAGGGTTTAATTGAGT…	0	0	0	25 (0.103%)	16 (0.064%)	2 (0.007%)
	Target	HBB (+4 A to T) on-target	PE2 Tag(-)			PE2 Tag(+)
	Type	Sequence	1	2	3	1	2	3
	Tag & +4 A to T	GCTTACATTTGCTTCTGACACAACTGTGTTCACTAGCAACCTCAAACAGACACCATGGTGCACCTGACTC----------------------------------CTGAGGAGAAGTCTGCCGTTACTGCCCTGTGGGGCAAGGTGAACGTGGATGAAGTTGGTGGTGAGGCCCT |||||||||||||||||||||||||||||||||||||||||||||||||||||||||||||||||||||| |||.|||||||||||||||||||||||||||||||||||||||||||||||||||||||||||||||||| GCTTACATTTGCTTCTGACACAACTGTGTTCACTAGCAACCTCAAACAGACACCATGGTGCACCTGACTCGTTTAATTGAGT…	0	0	0	3 (0.042%)	19 (0.178%)	11 (0.111%)
	Tag	GCTTACATTTGCTTCTGACACAACTGTGTTCACTAGCAACCTCAAACAGACACCATGGTGCACCTGACTC----------------------------------CTGAGGAGAAGTCTGCCGTTACTGCCCTGTGGGGCAAGGTGAACGTGGATGAAGTTGGTGGTGAGGCCCT |||||||||||||||||||||||||||||||||||||||||||||||||||||||||||||||||||||| |||||||||||||||||||||||||||||||||||||||||||||||||||||||||||||||||||||| GCTTACATTTGCTTCTGACACAACTGTGTTCACTAGCAACCTCAAACAGACACCATGGTGCACCTGACTCGTTTAATTGAGT…	0	0	0	0	3 (0.028%)	0
	Target	HEK3 (+1 CTT ins) on-target	PE2 Tag(-)			PE2 Tag(+)
	Type	Sequence	1	2	3	1	2	3
	Tag & +1 CTT ins	AGGCTTGATGCTTTTTTTCTGCTTCTCCAGCCCTGGCCTGGGTCAATCCTTGGGGCCCAGACTGAGCACG-------------------------------------TGATGGCAGAGGAAAGGAAGCCCTGCTTCCTCCAGAGGGCGTCGCAGGACAGCTTTTCCTAGACAGGGGC |||||||||||||||||||||||||||||||||||||||||||||||||||||||||||||||||||||| |||||||||||||||||||||||||||||||||||||||||||||||||||||||||||||||||||||| AGGCTTGATGCTTTTTTTCTGCTTCTCCAGCCCTGGCCTGGGTCAATCCTTGGGGCCCAGACTGAGCACGGTTTAATTG…	0	0	0	3 (0.007%)	5 (0.014%)	23 (0.058%)
	Tag	AGGCTTGATGCTTTTTTTCTGCTTCTCCAGCCCTGGCCTGGGTCAATCCTTGGGGCCCAGACTGAGCACG----------------------------------TGATGGCAGAGGAAAGGAAGCCCTGCTTCCTCCAGAGGGCGTCGCAGGACAGCTTTTCCTAGACAGGGGC |||||||||||||||||||||||||||||||||||||||||||||||||||||||||||||||||||||| |||||||||||||||||||||||||||||||||||||||||||||||||||||||||||||||||||||| AGGCTTGATGCTTTTTTTCTGCTTCTCCAGCCCTGGCCTGGGTCAATCCTTGGGGCCCAGACTGAGCACGGTTTAATTGAGT…	0	0	0	0	0	0
	Target	FANCF (+6 G to C) on-target	PE2 Tag(-)			PE2 Tag(+)
	Type	Sequence	1	2	3	1	2	3
	Tag & +6 G to C	GAGAGTCGCCGTCTCCAAGGTGAAAGCGGAAGTAGGGCCTTCGCGCACCTCATGGAATCCCTTCTGCAGC----------------------------------ACCTGGATCGCTTTTCCGAGCTTCTGGCGGTCTCAAGCACTACCTACGTCAGCACCTGGG |||||||||||||||||||||||||||||||||||||||||||||||||||||||||||||||||||||| |||||.|||||||||||||||||||||||||||||||||||||||||||||||||||||| GAGAGTCGCCGTCTCCAAGGTGAAAGCGGAAGTAGGGCCTTCGCGCACCTCATGGAATCCCTTCTGCAGCGTTTAATTGAGTTGTCATATGTTAATAACGGT…	0	0	0	12 (0.051%)	9 (0.024%)	11 (0.031%)
	Tag	GAGAGTCGCCGTCTCCAAGGTGAAAGCGGAAGTAGGGCCTTCGCGCACCTCATGGAATCCCTTCTGCAGC----------------------------------ACCTGGATCGCTTTTCCGAGCTTCTGGCGGTCTCAAGCACTACCTACGTCAGCACCTGGG |||||||||||||||||||||||||||||||||||||||||||||||||||||||||||||||||||||| |||||||||||||||||||||||||||||||||||||||||||||||||||||||||||| GAGAGTCGCCGTCTCCAAGGTGAAAGCGGAAGTAGGGCCTTCGCGCACCTCATGGAATCCCTTCTGCAGCGTTTAATTGAGTTGTCATATGTTAATAACGGT…	0	0	0	2 (0.008%)	0	3 (0.009%)
	Target	EMX1 (+5 G to T) on-target	PE2 Tag(-)			PE2 Tag(+)
	Type	Sequence	1	2	3	1	2	3
	Tag & +5 G to T	TCCAGAACCGGAGGACAAAGTACAAACGGCAGAAGCTGGAGGAGGAAGGGCCTGAGTCCGAGCAGAAGAA----------------------------------GAAGGGCTCCCATCACATCAACCGGTGGCGCATTGCCACGAAGCAGGCCAATGGGGAGGACATCGATGTC |||||||||||||||||||||||||||||||||||||||||||||||||||||||||||||||||||||| ||||.||||||||||||||||||||||||||||||||||||||||||||||||||||||||||||||||| TCCAGAACCGGAGGACAAAGTACAAACGGCAGAAGCTGGAGGAGGAAGGGCCTGAGTCCGAGCAGAAGAAGTTTAATTGAGT…	0	0	0	3 (0.011%)	7 (0.032%)	6 (0.023%)
	Tag	TCCAGAACCGGAGGACAAAGTACAAACGGCAGAAGCTGGAGGAGGAAGGGCCTGAGTCCGAGCAGAAGAA----------------------------------GAAGGGCTCCCATCACATCAACCGGTGGCGCATTGCCACGAAGCAGGCCAATGGGGAGGACATCGATGTC |||||||||||||||||||||||||||||||||||||||||||||||||||||||||||||||||||||| |||||||||||||||||||||||||||||||||||||||||||||||||||||||||||||||||||||| TCCAGAACCGGAGGACAAAGTACAAACGGCAGAAGCTGGAGGAGGAAGGGCCTGAGTCCGAGCAGAAGAAGTTTAATTGAGT…	0	0	0	0	0	0
	Target	DNMT1 (+6 G to C) on-target	PE2 Tag(-)			PE2 Tag(+)
	Type	Sequence	1	2	3	1	2	3
	Tag & +6 G to C	CATGTGAACGGACAGATTGACATGTTAAAAACACAACATCAGTGCATGTTGGGGATTCCTGGTGCCAGAA----------------------------------ACAGGGGTGACGGGAGGGCAGAACTAGTCCTTAGCAGCTTCCTCCTCCTTTATTTTAGCTGAAGGGAAAT |||||||||||||||||||||||||||||||||||||||||||||||||||||||||||||||||||||| |||||.|||||||||||||||||||||||||||||||||||||||||||||||||||||||||||||||| CATGTGAACGGACAGATTGACATGTTAAAAACACAACATCAGTGCATGTTGGGGATTCCTGGTGCCAGAAGTTTAATTGAGT…	0	0	0	0	14 (0.046%)	12 (0.050%)
	Tag	CATGTGAACGGACAGATTGACATGTTAAAAACACAACATCAGTGCATGTTGGGGATTCCTGGTGCCAGAA----------------------------------ACAGGGGTGACGGGAGGGCAGAACTAGTCCTTAGCAGCTTCCTCCTCCTTTATTTTAGCTGAAGGGAAAT |||||||||||||||||||||||||||||||||||||||||||||||||||||||||||||||||||||| |||||||||||||||||||||||||||||||||||||||||||||||||||||||||||||||||||||| CATGTGAACGGACAGATTGACATGTTAAAAACACAACATCAGTGCATGTTGGGGATTCCTGGTGCCAGAAGTTTAATTGAGT…	0	0	0	0	0	0
	Target	RUNX1 (+6 G to C) on-target	PE2 Tag(-)			PE2 Tag(+)
	Type	Sequence	1	2	3	1	2	3
	Tag & +6 G to C	TTTCGCTCCGAAGGTAAAAGAAATCATTGAGTCCCCCGCCTTCAGAAGAGGGTGCATTTTCAGGAGGAAG----------------------------------CGATGGCTTCAGACAGCATATTTGAGTCATTTCCTTCGTACCCACAGTGCTTCATGAGAGGTGAGTACAT |||||||||||||||||||||||||||||||||||||||||||||||||||||||||||||||||||||| |||||.|||||||||||||||||||||||||||||||||||||||||||||||||||||||||||||||| TTTCGCTCCGAAGGTAAAAGAAATCATTGAGTCCCCCGCCTTCAGAAGAGGGTGCATTTTCAGGAGGAAGGTTTAATTGAGT…	0	0	0	50 (0.234%)	55 (0.192%)	63 (0.199%)
	Tag	TTTCGCTCCGAAGGTAAAAGAAATCATTGAGTCCCCCGCCTTCAGAAGAGGGTGCATTTTCAGGAGGAAG----------------------------------CGATGGCTTCAGACAGCATATTTGAGTCATTTCCTTCGTACCCACAGTGCTTCATGAGAGGTGAGTACAT |||||||||||||||||||||||||||||||||||||||||||||||||||||||||||||||||||||| |||||||||||||||||||||||||||||||||||||||||||||||||||||||||||||||||||||| TTTCGCTCCGAAGGTAAAAGAAATCATTGAGTCCCCCGCCTTCAGAAGAGGGTGCATTTTCAGGAGGAAGGTTTAATTGAGT…	0	0	0	7 (0.033%)	8 (0.028%)	8 (0.025%)
	Target	VEGFA (+5 G to T) on-target	PE2 Tag(-)			PE2 Tag(+)
	Type	Sequence	1	2	3	1	2	3
	Tag & +5 G to T	GACACTTCCCAAAGGACCCCAGTCACTCCAGCCTGTTGGCTGCCGCTCACTTTGATGTCTGCAGGCCAGA----------------------------------TGAGGGCTCCAGATGGCACATTGTCAGAGGGACACACTGTGGCCCCTGTGCCCAGCCCTGGGCTCTCTGT |||||||||||||||||||||||||||||||||||||||||||||||||||||||||||||||||||||| ||||.||||||||||||||||||||||||||||||||||||||||||||||||||||||||||||||||| GACACTTCCCAAAGGACCCCAGTCACTCCAGCCTGTTGGCTGCCGCTCACTTTGATGTCTGCAGGCCAGAGTTTAATTGAGT…	0	0	0	1216 (4.537%)	1296 (4.213%)	1371 (4.962%)
	Tag	GACACTTCCCAAAGGACCCCAGTCACTCCAGCCTGTTGGCTGCCGCTCACTTTGATGTCTGCAGGCCAGA----------------------------------TGAGGGCTCCAGATGGCACATTGTCAGAGGGACACACTGTGGCCCCTGTGCCCAGCCCTGGGCTCTCTGT |||||||||||||||||||||||||||||||||||||||||||||||||||||||||||||||||||||| |||||||||||||||||||||||||||||||||||||||||||||||||||||||||||||||||||||| GACACTTCCCAAAGGACCCCAGTCACTCCAGCCTGTTGGCTGCCGCTCACTTTGATGTCTGCAGGCCAGAGTTTAATTGAGT…	0	0	0	29 (0.108%)	57 (0.185%)	35 (0.127%)
	Target	RNF2 (+6 G to A) on-target	PE2 Tag(-)			PE2 Tag(+)
	Type	Sequence	1	2	3	1	2	3
	Tag & +6 G to A	TTTCATGTTCTAAAAATGTATCCCAGTTTACACGTCTCATATGCCCCTTGGCAGTCATCTTAGTCATTAC----------------------------------CTGAGGTGTTCGTTGTAACTCATATAAACTGAGTTCCCATGTTTTGCTTAATGGTTGAGTTCCGTTTGTC |||||||||||||||||||||||||||||||||||||||||||||||||||||||||||||||||||||| |||||.|||||||||||||||||||||||||||||||||||||||||||||||||||||||||||||||| TTTCATGTTCTAAAAATGTATCCCAGTTTACACGTCTCATATGCCCCTTGGCAGTCATCTTAGTCATTACGTTTAATTGAGT…	0	0	0	9 (0.024%)	10 (0.025%)	6 (0.018%)
	Tag	TTTCATGTTCTAAAAATGTATCCCAGTTTACACGTCTCATATGCCCCTTGGCAGTCATCTTAGTCATTAC----------------------------------CTGAGGTGTTCGTTGTAACTCATATAAACTGAGTTCCCATGTTTTGCTTAATGGTTGAGTTCCGTTTGTC |||||||||||||||||||||||||||||||||||||||||||||||||||||||||||||||||||||| |||||||||||||||||||||||||||||||||||||||||||||||||||||||||||||||||||||| TTTCATGTTCTAAAAATGTATCCCAGTTTACACGTCTCATATGCCCCTTGGCAGTCATCTTAGTCATTACGTTTAATTGAGT…	0	0	0	3 (0.008%)	5 (0.013%)	4 (0.012%)
