# Supplementary material for: TAPE-seq is a cell-based method for predicting genome-wide off-target effects of prime editor
Source: Nat Commun. 2022 Dec 29;13:7975. doi: 10.1038/s41467-022-35743-y (PMC9800413; doi:10.1038/s41467-022-35743-y)
Supplement: Supplementary file 6 — Supplementary Data 4. Sequencing platform and the number of reads generated for each TAPE-seq analysis [file 41467_2022_35743_MOESM6_ESM.xlsx]

## Sheet: Sheet1
Supplementary Data 4. Sequencing platform and the number of reads generated for each TAPE-seq analysis
	Target	Cell line	Platform	Raw reads	piggyBac sequence reads	piggyBac Rate
	HEK4 (+2 G to T) (1)	HEK293T	mi-seq	5329899	1010653	0.18962
	HEK4 (+2 G to T) 4 weeks	HEK293T	mi-seq	5313548	729706	0.137329
	HEK4 (+2 G to T) 6 weeks	HEK293T	mi-seq	2324242	288857	0.12428
	HEK4 (+2 G to T) 7 weeks	HEK293T	mi-seq	4021702	497658	0.123743
	HEK4 (+2 G to T) (2)	HEK293T	hi-seq	53771178	2214486	0.0411835
	HEK4 (+2 G to T) (3)	HEK293T	hi-seq	58008078	536807	0.009254
	HEK4 (+2 G to T) (4)	HEK293T	hi-seq	61412886	505551	0.008232
	HEK4 (+2 G to T) (5)	HEK293T	hi-seq	59390856	707287	0.011909
	PE4_HEK4 (+2 G to T) (1)	HEK293T	hi-seq	50511026	589869	0.011678
	PE4_HEK4 (+2 G to T) (2)	HEK293T	hi-seq	66349430	1418255	0.0213755
	PE4_HEK4 (+2 G to T) (3)	HEK293T	hi-seq	46533876	1121059	0.0240912
	HEK4 (+2 G to T) (1)	HeLa	hi-seq	40706666	14673	0.000360457
	HEK4 (+2 G to T) (2)	HeLa	hi-seq	45042270	149463	0.00331828
	HEK4 (+2 G to T) (3)	HeLa	hi-seq	54578504	913167	0.0167313
	PE4_HEK4 (+2 G to T) (1)	HeLa	hi-seq	36546792	21829	0.000597289
	PE4_HEK4 (+2 G to T) (2)	HeLa	hi-seq	55193802	1307526	0.0236897
	PE4_HEK4 (+2 G to T) (3)	HeLa	hi-seq	61754700	2143523	0.0347103
	HEK4 (+2 G to T) (1)	K562	hi-seq	64416366	1376402	0.0213673
	HEK4 (+2 G to T) (2)	K562	hi-seq	65778700	2589380	0.039365
	HEK4 (+2 G to T) (3)	K562	hi-seq	66970136	3129656	0.0467321
	PE4_HEK4 (+2 G to T) (1)	K562	hi-seq	53039266	1822624	0.0343637
	PE4_HEK4 (+2 G to T) (2)	K562	hi-seq	60229112	2039800	0.0338673
	PE4_HEK4 (+2 G to T) (3)	K562	hi-seq	57263104	1417759	0.0247587
	HEK4 (+3 TAA ins)	HEK293T	mi-seq	6293644	1545880	0.245626
	HBB (+4 A to T)	HEK293T	hi-seq	42436740	2100391	0.0494946
	EMX1 (+5 G to T)	HEK293T	hi-seq	42030260	1253176	0.029816
	FANCF (+6 G to C)	HEK293T	hi-seq	47067908	1125657	0.0239156
	HEK3 (+1 CTT ins)	HEK293T	hi-seq	35666448	1203328	0.0337384
	RNF2 (+6 G to A)	HEK293T	hi-seq	42801500	1831028	0.0427795
	DNMT1 (+6 G to C)	HEK293T	hi-seq	43145930	1363866	0.0316105
	RUNX1 (+6 G to C)	HEK293T	hi-seq	40567726	1339202	0.0330115
	VEGFA (+5 G to T)	HEK293T	hi-seq	37111342	1128518	0.030409
	PE-nuclease_HEK4 (+2G to T)	HEK293T	mi-seq	4638550	-	-
	PE-nuclease_HBB (+4 A to T)	HEK293T	hi-seq	81364360	-	-
	PE-nuclease_EMX1 (+5 G to T)	HEK293T	hi-seq	72747902	-	-
	PE-nuclease_FANCF (+6 G to C)	HEK293T	hi-seq	72668086	-	-
	PE-nuclease_HEK3 (+1 CTT ins)	HEK293T	hi-seq	74782498	-	-
	PE-nuclease_RNF2 (+6 G to A)	HEK293T	hi-seq	78125416	-	-
	PE-nuclease_DNMT1 (+6 G to C)	HEK293T	hi-seq	76970264	-	-
	PE-nuclease_RUNX1 (+6 G to C)	HEK293T	hi-seq	78195336	-	-
	PE-nuclease_VEGFA (+5 G to T)	HEK293T	hi-seq	64318452	-	-
	PEmax-nuclease & epegRNA_HEK4 (+2G to T)	HEK293T	hi-seq	61527186	-	-
	PEmax-nuclease & epegRNA_HBB (+4 A to T)	HEK294T	hi-seq	69702474	-	-
	PEmax-nuclease & epegRNA_EMX1 (+5 G to T)	HEK295T	hi-seq	77858022	-	-
	PEmax-nuclease & epegRNA_FANCF (+6 G to C)	HEK296T	hi-seq	66097728	-	-
	PEmax-nuclease & epegRNA_HEK3 (+1 CTT ins)	HEK297T	hi-seq	62316104	-	-
	PEmax-nuclease & epegRNA_RNF2 (+6 G to A)	HEK298T	hi-seq	66553332	-	-
	PEmax-nuclease & epegRNA_DNMT1 (+6 G to C)	HEK299T	hi-seq	83252164	-	-
	PEmax-nuclease & epegRNA_RUNX1 (+6 G to C)	HEK300T	hi-seq	75564042	-	-
	PEmax-nuclease & epegRNA_VEGFA (+5 G to T)	HEK301T	hi-seq	67342504	-	-
