# Supplementary material for: TAPE-seq is a cell-based method for predicting genome-wide off-target effects of prime editor
Source: Nat Commun. 2022 Dec 29;13:7975. doi: 10.1038/s41467-022-35743-y (PMC9800413; doi:10.1038/s41467-022-35743-y)
Supplement: Supplementary file 8 — Supplementary Data 6. Calculation of the validation rate for predictions made by TAPE-seq [file 41467_2022_35743_MOESM8_ESM.xlsx]

## Sheet: Validation rate
Supplementary Data 6. Calculation of the validation rate for predictions made by TAPE-seq
Target	HEK4 (+2 G to T)	nDigenome-seq	GUIDE-seq	TAPE-seq PE2 (N=3)	TAPE-seq PE2-nuclease (N=1)	TAPE-seq PEmax-nucelase (N=1)		Target	HEK4 (+3 TAA ins)	nDigenome-seq	GUIDE-seq	TAPE-seq PE2 (N=3)	TAPE-seq PE2-nuclease (N=1)	TAPE-seq PEmax-nucelase (N=1)
Number of off-target candidates		408	134	14	30	27		Number of off-target candidates		408	134	14	30	27
Validation	Validated	8	8	8	9	9		Validation	Validated	5	5	7	6	6
	FALSE	48	34	6	21	13			FALSE	6	7	7	7	5
	Not Analyzed	352	92	0	0	5			Not Analyzed	397	122	0	17	16
	Number of Missed validated off-target	2	2	2	1	1			Number of Missed validated off-target	2	2	0	1	1
	Validation rate	0.142857	0.190476	0.571429	0.3	0.409091			Validation rate	0.454545	0.416667	0.5	0.461538	0.545455
Target	HBB (+4 A to T)	nDigenome-seq	TAPE-seq PE2 (N=1)	TAPE-seq PE2-nuclease (N=1)	TAPE-seq PEmax-nucelase (N=1)			Target	EMX1 (+5 G to T)	nDigenome-seq	GUIDE-seq	TAPE-seq PE2 (N=1)	TAPE-seq PE2-nuclease (N=1)	TAPE-seq PEmax-nucelase (N=1)
Number of off-target candidates		445	2	3	5			Number of off-target candidates		90	16	1	2	3
Validation	Validated	3	2	2	3			Validation	Validated	1	1	1	1	1
	FALSE	37	0	1	2				FALSE	19	9	0	1	2
	Not Analyzed	405	0	0	0				Not Analyzed	70	6	0	0	0
	Number of Missed validated off-target	0	1	1	0				Number of Missed validated off-target	0	0	0	0	0
	Validation rate	0.075	1	0.666667	0.6				Validation rate	0.05	0.1	1	0.5	0.333333
Target	FANCF (+6 G to C)	nDigenome-seq	GUIDE-seq	TAPE-seq PE2 (N=1)	TAPE-seq PE2-nuclease (N=1)	TAPE-seq PEmax-nucelase (N=1)		Target	HEK3 (+1 CTT ins)	nDigenome-seq	GUIDE-seq	TAPE-seq PE2 (N=1)	TAPE-seq PE2-nuclease (N=1)	TAPE-seq PEmax-nucelase (N=1)
Number of off-target candidates		58	9	1	2	3		Number of off-target candidates		39	6	1	3	3
Validation	Validated	1	1	1	1	1		Validation	Validated	1	1	1	1	1
	FALSE	57	7	0	1	2			FALSE	38	5	0	2	2
	Not Analyzed	0	1	0	0	0			Not Analyzed	0	0	0	0	0
	Number of Missed validated off-target	0	0	0	0	0			Number of Missed validated off-target	0	0	0	0	0
	Validation rate	0.0172414	0.125	1	0.5	0.333333			Validation rate	0.025641	0.166667	1	0.333333	0.333333
Target	RNF2 (+6 G to A)	nDigenome-seq	GUIDE-seq	TAPE-seq PE2 (N=1)	TAPE-seq PE2-nuclease (N=1)	TAPE-seq PEmax-nucelase (N=1)		Target	DNMT1 (+6 G to C)	nDigenome-seq	TAPE-seq PE2 (N=1)	TAPE-seq PE2-nuclease (N=1)	TAPE-seq PEmax-nucelase (N=1)
Number of off-target candidates		73	1	1	1	1		Number of off-target candidates		217	1	2	8
Validation	Validated	1	1	1	1	1		Validation	Validated	2	1	2	2
	FALSE	17	0	0	0	0			FALSE	21	0	0	6
	Not Analyzed	55	0	0	0	0			Not Analyzed	194	0	0	0
	Number of Missed validated off-target	0	0	0	0	0			Number of Missed validated off-target	0	1	0	0
	Validation rate	0.0555556	1	1	1	1			Validation rate	0.0869565	1	1	0.25
Target	RUNX1 (+6 G to C)	nDigenome-seq	TAPE-seq PE2 (N=1)	TAPE-seq PE2-nuclease (N=1)	TAPE-seq PEmax-nucelase (N=1)			Gene	VEGFA (+5 G to T)	nDigenome-seq	TAPE-seq PE2 (N=1)	TAPE-seq PE2-nuclease (N=1)	TAPE-seq PEmax-nucelase (N=1)
Number of off-target candidates		28	1	2	2			Number of off-target candidates		536	1	6	17
Validation	Validated	1	1	1	1			Validation	Validated	2	1	1	2
	FALSE	20	0	1	1				FALSE	26	0	5	14
	Not Analyzed	7	0	0	0				Not Analyzed	508	0	0	1
	Number of Missed validated off-target	0	0	0	0				Number of Missed validated off-target	0	1	1	0
	Validation rate	0.047619	1	0.5	0.5				Validation rate	0.0714286	1	0.166667	0.125
