# Supplementary material for: TAPE-seq is a cell-based method for predicting genome-wide off-target effects of prime editor
Source: Nat Commun. 2022 Dec 29;13:7975. doi: 10.1038/s41467-022-35743-y (PMC9800413; doi:10.1038/s41467-022-35743-y)
Supplement: Supplementary file 9 — Supplementary Data 7. Miss rate of the validated off-targets [file 41467_2022_35743_MOESM9_ESM.xlsx]

## Sheet: HEK293T
Supplementary Data 7. Miss rate of the validated off-targets
HEK4 (+2 G to T)
		chr	position	number of mismatches	type	bulge size	PE2 (N=3) TAPE-seq	PE4 (N=3) TAPE-seq	PE2-nuclease(N=1) TAPE-seq	PEmax (N=1) TAPE-seq	nDigenome-seq	GUIDE-seq
1	on-target	chr20	31349753	0	X	0	+	+	+	+	+	+
2	HEK4-off1	chr4	56815181	2	X	0	+	+	+	+	+	+
3	HEK4-off2	chr10	126694857	2	X	0	+	+	+	+	+	+
4	HEK4-off4	chrX	104846026	3	RNA	1	+	+	+	+
5	HEK4-off6	chr13	27629405	2	X	0	+		+	+	+	+
6	HEK4-off7	chr7	54561420	3	X	0	+	+	+	+	+	+
7	HEK4-off10	chr20	60010545	3	X	0	+		+	+	+	+
8	HEK4-off12	chr19	2474639	1	RNA	1	+
9	HEK4-off22	chr20	45343011	2	X	0			+	+	+	+
10	HEK4-off28	chr10	13692619	3	X	0			+	+	+	+
Miss rate							0.2	0.5	0.1	0.1	0.2	0.2
HEK4 (+3 TAA ins)
		chr	position	number of mismatches	type	bulge size	PE2 (N=3) TAPE-seq	PE2-nuclease(N=1) TAPE-seq	PEmax (N=1) TAPE-seq	nDigenome-seq	GUIDE-seq
1	on-target	chr20	31349753	0	X	0	+	+	+	+	+
2	HEK4-off1	chr4	56815181	2	X	0	+	+	+	+	+
3	HEK4-off2	chr10	126694857	2	X	0	+	+	+	+	+
4	HEK4-off3	chr19	33382076	2	X	0	+	+	+	+	+
5	HEK4-off4	chrX	104846026	3	RNA	1	+	+	+
6	HEK4-off6	chr13	27629405	2	X	0	+	+	+	+	+
7	HEK4-off12	chr19	2474639	1	RNA	1	+
Miss rate							0	0.142857	0.142857	0.285714	0.285714
HBB (+4 A to T)
		chr	position	number of mismatches	type	bulge size	PE2 (N=3) TAPE-seq	PE2-nuclease(N=1) TAPE-seq	PEmax (N=1) TAPE-seq	nDigenome-seq
1	on-target	chr11	5248231	0	X	0	+	+	+	+
2	HBB-off1	chr11	5255643	1	X	0	+	+	+	+
3	HBB-off3	chr14	57943690	2	X	0			+	+
Miss rate							0.333333	0.333333	0	0
DNMT1 (+6 G to C)
		chr	position	number of mismatches	type	bulge size	PE2 (N=3) TAPE-seq	PE2-nuclease(N=1) TAPE-seq	PEmax (N=1) TAPE-seq	nDigenome-seq
1	on-target	chr19	10244300	0	X	0	+	+	+	+
2	DNMT1-off1	chr2	121450805	2	X	0		+	+	+
Miss rate							0.5	0	0	0
VEGFA (+5 G to T)
		chr	position	number of mismatches	type	bulge size	PE2 (N=3) TAPE-seq	PE2-nuclease(N=1) TAPE-seq	PEmax (N=1) TAPE-seq	nDigenome-seq
1	on-target	chr6	43737145	0	X	0	+	+	+	+
2	VEGFA-off16	chr2	50977382	4	X	0			+	+
Miss rate							0.5	0.5	0	0
For the rest of the targets, the miss rate is 0 for every prediction method.
Type indicates whether the bulge is RNA or DNA bulge

## Sheet: HeLa, K562
HeLa_HEK4 (+2 G to T)
		chr	position	number of mismatches	type	bulge size	PE2 (N=3) TAPE-seq	PE4 (N=3) TAPE-seq	nDigenome-seq	GUIDE-seq
1	on-target	chr20	31349753	0	X	0	+	+	+	+
4	HEK4-off4	chrX	104846026	3	RNA	1	+
Miss rate							0	0.5	0.5	0.5
HeLa_HEK4 (+3 TAA ins)
		chr	position	number of mismatches	type	bulge size	PE2 (N=3) TAPE-seq	PE4 (N=3) TAPE-seq	nDigenome-seq	GUIDE-seq
1	on-target	chr20	31349753	0	X	0	+	+	+	+
3	HEK4-off2	chr10	126694857	2	X	0	+	+	+	+
4	HEK4-off3	chr19	33382076	2	X	0	+	+	+	+
Miss rate							0	0	0	0
K562_HEK4 (+2 G to T)
		chr	position	number of mismatches	type	bulge size	PE2 (N=3) TAPE-seq	PE4 (N=3) TAPE-seq	nDigenome-seq	GUIDE-seq
1	on-target	chr20	31349753	0	X	0	+	+	+	+
2	HEK4-off1	chr4	56815181	2	X	0	+	+	+	+
6	HEK4-off7	chr7	54561420	3	X	0			+	+
Miss rate							0.333333	0.333333	0	0
K562_HEK4 (+3 TAA ins)
		chr	position	number of mismatches	type	bulge size	PE2 (N=3) TAPE-seq	PE4 (N=3) TAPE-seq	nDigenome-seq	GUIDE-seq
1	on-target	chr20	31349753	0	X	0	+	+	+	+
4	HEK4-off3	chr19	33382076	2	X	0	+	+	+	+
Miss rate							0	0	0	0
Type indicates whether the bulge is RNA or DNA bulge
