# Supplementary material for: TAPE-seq is a cell-based method for predicting genome-wide off-target effects of prime editor
Source: Nat Commun. 2022 Dec 29;13:7975. doi: 10.1038/s41467-022-35743-y (PMC9800413; doi:10.1038/s41467-022-35743-y)
Supplement: Supplementary file 10 — Supplementary Data 8. Mismatch analysis by region [file 41467_2022_35743_MOESM10_ESM.xlsx]

## Sheet: TAPE-seq
Supplementary Data 8. Mismatch analysis by region
Type indicates whether the bulge is RNA or DNA bulge
HEK4	chr	position	Target	PAM	mismatch	type	bulge size	PBS (9bp)	number of PBS mismatch	PBS mismatch rate	RT region (10bp)	number of RT template mismatches	RT region mismatch rate	HEK 293T		K562		HeLa
														+2 G to T	+3 TAA ins	+2 G to T	+3 TAA ins	+2 G to T	+3 TAA ins
on-target	chr20	31349753	GGCACTGCGGCTGGAGGTGG	GGG	0	X	0	GGCTGGAGG	0	0	TGGGGGTTAA	0	0	Validated	Validated	Validated	Validated	Validated	Validated
HEK4-off1	chr4	56815181	GGCAaTGCGGCTGGAGGcGG	AGG	2	X	0	GGCTGGAGG	0	0	cGGaGGcaac	6	0.6	Validated	Validated	Validated	False	False	False
HEK4-off2	chr10	126694857	GGCACgaCGGCTGGAGGTGG	GGG	2	X	0	GGCTGGAGG	0	0	TGGGGGgTtg	3	0.3	Validated	Validated	False	False	False	Validated
HEK4-off3	chr19	33382076	GGCtCTGCGGCTGGAGGgGG	TGG	2	X	0	GGCTGGAGG	0	0	gGGtGGggtt	6	0.6	False	Validated	False	Validated	False	Validated
HEK4-off4	chrX	104846026	aGCtCTGC-GCGCTGGAGGaGG	GGG	3	RNA	1	GcGCTGGAGG	DNA bulge 1bp	-	aGGgGGagtg	6	0.6	Validated	Validated	False	False	Validated	False
HEK4-off5	chr13	107743553	GGaACTGaGGCT-CTGAGGgtG	GGG	4	RNA	1	GGCT-CTGAGG	RNA bulge 1bp DNA bulge 2bp	-	gtGGGGTgcA	4	0.4	False	False	False	False	False	False
HEK4-off6	chr13	27629405	GGCACTGgGGtTGGAGGTGG	GGG	2	X	0	GGtTGGAGG	1	0.111111	TGGGGGcTcg	3	0.3	Validated	Validated	False	False	False	False
HEK4-off7	chr7	54561420	aGgACTGCGGCTGGgGGTGG	TGG	3	X	0	GGCTGGgGG	1	0.111111	TGGtGGcTcA	3	0.3	Validated	False	Validated	False	False	False
HEK4-off8	chr19	1295069	GaCACTGaGGCaGGAGGTGG	GGG	3	X	0	GGCaGGAGG	1	0.111111	TGGGGGgcAg	3	0.3	False	False	False	False	False	False
HEK4-off9	chr19	46887169	GaggCTGCGGCTGGgGGTGG	AGG	4	X	0	GGCTGGgGG	1	0.111111	TGGaGGTggg	4	0.4	False	False	False	False	False	False
HEK4-off10	chr20	60010545	tGCACTGCGGCcGGAGGaGG	TGG	3	X	0	GGCcGGAGG	1	0.111111	aGGtGGaggA	5	0.5	Validated	False	False	False	False	False
HEK4-off11	chr3	49055357	GGgACTGCGGCTGGAGGTGGG	AAG	1	DNA	1	GGCTGGAGG	0	0	GGGaaGaagt	6	0.6	False	False	False	False	False	False
HEK4-off12	chr19	2474639	GGCACTG-TGGGCTGGAGGcGG	GGG	1	RNA	1	GGCTGGAGG	0	0	cGGGGGaTAA	2	0.2	Validated	Validated	False	False	False	False
HEK4-off13	chr20	60895666	GGCACaGCaGCTGGAGGTGc	TGG	3	X	0	aGCTGGAGG	1	0.111111	TGcTGGagcA	4	0.4	False	False	False	False	False	False
HEK4-off14	chr10	126708851	aGCACT--CTGGgTGGgGGTtG	GGG	4	RNA	2	GGgTGGgGG	2	0.222222	TtGGGGggAt	4	0.4	False	False	PCR Fail		False	False
HEK4-off15	chr3	31866516	GGCACTGaGGgTtGgGGGATGG	AGG	4	DNA	2	GGgTtGgGGGA	3 DNA bulge 2bp	-	TGGaGGagtg	5	0.5	False	False	False	False	False	False
HEK4-off16	chr10	77103102	GGCAtcaCGGCTGGAGGTGG	AGG	3	X	0	GGCTGGAGG	0	0	TGGaGGgggc	5	0.5	False	-	-	-	-	-
HEK4-off17	chr3	51725447	GGCtCTGtGGCTGGAGGaGG	TGG	3	X	0	GGCTGGAGG	0	0	aGGtGGaagA	5	0.5	False	-	-	-	-	-
HEK4-off18	chr15	41044237	GGCgCTGCGGCgGGAGGTGG	AGG	2	X	0	GGCgGGAGG	1	0.111111	TGGaGGagct	5	0.5	False	-	-	-	-	-
HEK4-off19	chr13	88900987	caCACTGCaGCTGGAGGTGG	TGG	3	X	0	aGCTGGAGG	1	0.111111	TGGtGGggAg	4	0.4	False	-	-	-	-	-
HEK4-off20	chr17	72251117	GGtACTctGGCTGGAGGTGG	TGG	3	X	0	GGCTGGAGG	0	0	TGGtGGggtg	5	0.5	False	-	-	-	-	-
HEK4-off21	chr17	75429275	GaCACcaCGGCTGGAGaTGG	TGG	4	X	0	GGCTGGAGa	1	0.111111	TGGtGGgatg	5	0.5	False	-	-	-	-	-
HEK4-off22	chr20	45342993	GGCACTGaGGgTGGAGGTGG	GGG	2	X	0	GGgTGGAGG	1	0.111111	TGGGGGcagt	4	0.4	Validated	False	False	False	False	False
HEK4-off23	chr2	241640849	GGggCTGCGGCcGGAGGTGG	TGG	3	X	0	GGCcGGAGG	1	0.111111	TGGtGGcgct	5	0.5	False	-	-	-	-	-
HEK4-off24	chr1	38557167	aGCACaaaGGCTGGAGGTGG	AGG	4	X	0	GGCTGGAGG	0	0	TGGaGGaggt	5	0.5	False	-	-	-	-	-
HEK4-off25	chr1	204463906	GGCgCTGCGGCTGGAGccGG	CGG	3	X	0	GGCTGGAGc	1	0.111111	cGGcGGccgg	6	0.6	False	-	-	-	-	-
HEK4-off26	chr6	160517876	GGCACTGCtGCTGGgGGTGG	TGG	2	X	0	tGCTGGgGG	2	0.222222	TGGtGGgagg	5	0.5	False	-	-	-	-	-
HEK4-off27	chr8	119227128	GGCACaatGGCTGGAGGTGa	AGG	4	X	0	GGCTGGAGG	0	0	TGaaGGcagA	5	0.5	False	-	-	-	-	-
HEK4-off28	chr10	13692619	GGCACTGgGGCTGGgGGaGG	GGG	3	X	0	GGCTGGgGG	1	0.111111	aGGGGGTctA	3	0.3	Validated	-	-	-	-	-
HEK4-off29	chr16	28266963	GGCtCTtCGGCTGGAGGTaG	CGG	3	X	0	GGCTGGAGG	0	0	TaGcGGgTAg	4	0.4	False	-	-	-	-	-
HEK4-off30	chr2	25348462	GGaACTGtGGCTGGAGGTGG	CAG	2	X	0	GGCTGGAGG	0	0	TGGcaGcagc	6	0.6	False	-	-	-	-	-
HEK4-off31	chr6	36761675	ccCACTGgGGCTGGAGGTGG	GGG	3	X	0	GGCTGGAGG	0	0	TGGGGGTgtg	3	0.3	False	-	-	-	-	-
HEK4-off32	chr19	38616181	GGCACTGaGaCTGGgGGTGG	GGG	3	X	0	GaCTGGgGG	2	0.222222	TGGGGGTggg	3	0.3	False	-	-	-	-	-
HEK4-off33	chr20	1151849	GGCACTGtGGCTGcAGGTGG	AGG	2	X	0	GGCTGcAGG	1	0.111111	TGGaGGTact	4	0.4	False	-	-	-	-	-
HEK4-off34	chr18	37194553	GGCACTGCGGgTGGAGGcGG	GGG	2	X	0	GGgTGGAGG	1	0.111111	cGGGGGgTgc	4	0.4	-	-	-	-	-	-
HEK4-off35	chr16	50300329	aGCACTGtGGCTGGgGGaGG	GGG	4	X	0	GGCTGGgGG	1	0.111111	aGGGGGccct	5	0.5	-	-	-	-	-	-
HEK4-off36	chr16	78413344	GGtACaGtGGCTGGAGGTGG	AAG	3	X	0	GGCTGGAGG	0	0	TGGaaGaagc	6	0.6	-	-	-	-	-	-
HEK4-off37	chr2	3691610	aGgACTGCG--CGTGGAGaTGG	TGG	3	RNA	2	cG--CGTGGAGa	RNA bulge 2bp DNA bulge 1bp mismatch 2	-	TGGtGGcctc	5	0.5	-	-	-	-	-	-
HEK4-off38	chr1	243064859	GcCACTGgTTGGCTGGgcGTGG	TGG	4	DNA	2	GGCTGGgcG	2	0.222222	TGGtGGcTcA	3	0.3	-	-	-	-	-	-
HEK4-off39	chr5	172049290	tGCACaGaGGCTGGAGGCTGa	AAG	4	DNA	1	GGCTGGAGGC	DNA bulge 1bp	-	TGaaaGcacc	7	0.7	-	-	-	-	-	-
HBB	chr	position	Target	PAM	mismatch	type	bulge size	PBS region(13bp)	PBS mismatch	PBS mismatch rate	RT region (14bp)	RT region mismatch	RT region mismatch rate	HEK 293T
														+4 A to T
on-target	chr11	5248231	CATGGTGCACCTGACTCCTG	AGG	0	X	0	GTGCACCTGACTC	0	0	CTGAGGAGAAGTCT	0	0	Validated
HBB-off1	chr11	5255643	CATGGTGCAtCTGACTCCTG	AGG	1	X	0	GTGCAtCTGACTC	1	0.0769231	CTGAGGAGAAGaCT	1	0.0714286	Validated
HBB-off2	chr6	159152766	CATGGTG--TGgCgGgCgCCTG	TAG	4	RNA	2	GTG--TGgCgGgCgC	RNA bulge 2bp mismatch 4	-	CTGtaGtcctagCT	8	0.571429	False
HBB-off3	chr14	57943690	CAcGGgGCACCTGACTCCTG	AGG	2	X	0	GgGCACCTGACTC	1	0.0769231	CTGAGGcGAcagCt	5	0.357143	Validated
HBB-off4	chr6	52672647	aATGGaGCACCTGACTCCca	AGG	4	X	0	GaGCACCTGACTC	1	0.0769231	CcaAGGcatgGTaT	7	0.5	False
HBB-off5	chr19	39884737	gATGGTGCAtCTGACTCCaG	AGG	3	X	0	GTGCAtCTGACTC	1	0.0769231	CaGAGGctgtaTtc	8	0.571429	False
EMX1	chr	position	Target	PAM	mismatch	type	bulge size	PBS region(15bp)	PBS mismatch	PBS mismatch rate	RT region (13bp)	RT region mismatch	RT region mismatch rate	HEK 293T
														+4 A to T
on-target	chr2	73160981	GAGTCCGAGCAGAAGAAGAA	GGG	0	X	0	GTCCGAGCAGAAGAA	0	0	GAAGGGCTCCCAT	0	0	Validated
EMX1-off1	chr5	45359062	GAGTtaGAGCAGAAGAAGAA	AGG	2	X	0	GTtaGAGCAGAAGAA	2	0.133333	GAAaGGCatggAg	6	0.461538	False
EMX1-off2	chr2	219845055	GAGgCCGAGCAGAAGAAagA	CGG	3	X	0	GgCCGAGCAGAAGAA	1	0.0666667	agAcGGCgaCaga	8	0.615385	False
FANCF	chr	position	Target	PAM	mismatch	type	bulge size	PBS region(14bp)	PBS mismatch	PBS mismatch rate	RT region (17bp)	RT region mismatch	RT region mismatch rate	HEK 293T
														+6 G to C
on-target	chr11	22647333	GGAATCCCTTCTGCAGCACC	TGG	0	X	0	ATCCCTTCTGCAGC	0	0	ACCTGGATCGCTTTTCC	0	0	Validated
FANCF-off1	chr18	8707523	GGAAcCCCgTCTGCAGCACC	AGG	2	X	0	AcCCCgTCTGCAGC	2	0.142857	ACCaGGccCcCTccgtg	9	0.529412	False
FANCF-off2	chr2	54853309	GGAATatCTTCTGCAGCcCC	AGG	3	X	0	ATatCTTCTGCAGC	2	0.142857	cCCaGGtTCatcTcgag	10	0.588235	False
HEK3	chr	position	Target	PAM	mismatch	type	bulge size	PBS region(13bp)	PBS mismatch	PBS mismatch rate	RT region (10bp)	RT region mismatch	RT region mismatch rate	HEK 293T
														+1 CTT ins
on-target	chr9	110184619	GGCCCAGACTGAGCACGTGA	TGG	0	X	0	CAGACTGAGCACG	0	0	TGATGGCAGA	0	0	Validated
HEK3-off1	chr7	66968037	GaCaCAGACcGgGCACGTGA	GGG	4	X	0	CAGACcGgGCACG	2	0.153846	TGAgGGaAGc	3	0.3	False
HEK3-off2	chr15	79749913	caCCCAGACTGAGCACGTGc	TGG	3	X	0	CAGACTGAGCACG	0	0	TGcTGGagcc	5	0.5	False
RNF2	chr	position	Target	PAM	mismatch	type	bulge size	PBS region(15bp)	PBS mismatch	PBS mismatch rate	RT region (14bp)	RT region mismatch	RT region mismatch rate	HEK 293T
														+6 G to A
on-target	chr1	185056768	GTCATCTTAGTCATTACCTG	AGG	0	X	0	CATCTTAGTCATTAC	0	0	CTGAGGTGTTCGTT	0	0	Validated
DNMT1	chr	position	Target	PAM	mismatch	type	bulge size	PBS region(13bp)	PBS mismatch	PBS mismatch rate	RT region (11bp)	RT region mismatch	RT region mismatch rate	HEK 293T
														+6 G to C
on-target	chr19	10244300	GATTCCTGGTGCCAGAAACA	GGG	0	X	0	CCTGGTGCCAGAA	0	0	ACAGGGGTGAC	0	0	Validated
DNMT1-off1	chr2	121450805	GATgtCTGGTGCCAGAAACA	AGG	2	X	0	tCTGGTGCCAGAA	1	0.0769231	ACAaGGGTGtt	3	0.272727	Validated
DNMT1-off2	chr10	74379333	GATTCtTGaTGCCAGAAACt	GGG	3	X	0	CtTGaTGCCAGAA	2	0.153846	ACtGGGtctta	6	0.545455	False
DNMT1-off3	chr7	89940115	tATTCCTGGaGCCAGAAgCA	GGG	3	X	0	CCTGGaGCCAGAA	1	0.0769231	gCAGGGcaact	6	0.545455	False
DNMT1-off4	chr17	15641875	ccTcCCTGGTGtCAGAAACA	AGG	4	X	0	CCTGGTGtCAGAA	1	0.0769231	ACAaGGtaaAa	5	0.454545	False
DNMT1-off5	chr1	97025552	GgaaCCTGGTGCCAGAAACA	GAG	3	X	0	CCTGGTGCCAGAA	0	0	ACAGaGacaAa	5	0.454545	False
DNMT1-off6	chr6	30333668	ccgTCCTaGTGCCAGAAACA	TGG	4	X	0	CCTaGTGCCAGAA	1	0.0769231	ACAtGGaaaAt	5	0.454545	False
DNMT1-off7	chr22	34301627	GAaaCtTGGTGCCAGAAACA	GGG	3	X	0	CtTGGTGCCAGAA	1	0.0769231	ACAGGGcattt	5	0.454545	False
RUNX1	chr	position	Target	PAM	mismatch	type	bulge size	PBS region(15bp)	PBS mismatch	PBS mismatch rate	RT region (15bp)	RT region mismatch	RT region mismatch rate	HEK 293T
														+6 G to C
on-target	chr21	36421194	GCATTTTCAGGAGGAAGCGA	TGG	0	X	0	ATTTTCAGGAGGAAG	0	0	CGATGGCTTCAGACA	0	0	Validated
RUNX1-off1	chr14	97265074	GCATTTTCAGaAGGAAGCaA	GGG	2	X	0	ATTTTCAGaAGGAAG	1	0.0666667	CaAgGGtTctttAtA	8	0.533333	False
VEGFA	chr	position	Target	PAM	mismatch	type	bulge size	PBS region(13bp)	PBS mismatch	PBS mismatch rate	RT region (22bp)	RT region mismatch	RT region mismatch rate	HEK 293T
														+5 G to T
on-target	chr6	43737145	GATGTCTGCAGGCCAGATGA	GGG	0	X	0	TCTGCAGGCCAGA	0	0	TGAGGGCTCCAGATGGCACATT	0	0	Validated
VEGFA-off1	chr22	18303003	acTGTCTGCAGGtCAGATcA	GGG	4	X	0	TCTGCAGGtCAGA	1	0.0769231	TcAGGGagaaAGcTGGaAtATa	9	0.409091	False
VEGFA-off2	chr12	1740975	tAaGTCTGaAGGCCAGATGA	GGG	3	X	0	TCTGaAGGCCAGA	1	0.0769231	TGAGGGgTtCAcAgcaCcatgg	11	0.5	False
VEGFA-off3	chr6	1941601	aATGTtTaCAGGCCAGATAGAG	GAG	3	DNA	2	TtTaCAGGCCAGATA	mismatch 2 DNA bulge 2bp	-	aGAGGaggaagcAgtGagggga	18	0.818182	False
VEGFA-off4	chr11	70158865	aATGTCcGCAGcCCAGATGA	TGG	3	X	0	TCcGCAGcCCAGA	2	0.153846	TGAtGGCaatgGAaccaAaggc	13	0.590909	False
VEGFA-off5	chr22	49096508	ccTGTCTGCAGGCCgGATGA	GAG	3	X	0	TCTGCAGGCCgGA	1	0.0769231	TGAGaGCTtgtctgGcagCtcT	12	0.545455	False
VEGFA-off6	chr16	89124143	GATGTCTGCAGGaCAGATGc	AGG	2	X	0	TCTGCAGGaCAGA	1	0.0769231	TGcaGGgTggAGggaGggtgcc	14	0.636364	PCR fail
VEGFA-off7	chr11	121009430	GATGTCTGCAGGCCAGA-Gacg	AGG	2	RNA	1	TCTGCAGGCCAGA-G	RNA bulge 1bp DNA bulge 1bp	-	acgaGGagtgcacaGagctccT	18	0.818182	False
VEGFA-off8	chr10	33838152	GATGTCTGgAGGtCAGATGg	AGG	3	X	0	TCTGgAGGtCAGA	2	0.153846	TGgaGGgaaCAGtctGggagga	14	0.636364	False
VEGFA-off9	chr2	99463359	GgTGTgTGCAGGCCAGATcA	TGG	3	X	0	TgTGCAGGCCAGA	1	0.0769231	TcAtGGCaaatGcaGtCACgaa	12	0.545455	False
VEGFA-off10	chr20	57576982	GgTGTCTGCAGGGCCAGATGc	TGG	2	DNA	1	TCTGCAGGGCCAGA	DNA bulge 1bp	-	TGctGGtgaCcGcctGgcCcTg	13	0.590909	False
VEGFA-off11	chr22	48197827	tgTGTCTGCAGGCCAGAgGg	AGG	4	X	0	TCTGCAGGCCAGA	0	0	gGgaGGgTgCctggGGagttga	7	0.318182	False
VEGFA-off12	chr6	72236965	GATGTaTGgAGGCCAGAaGA	GGG	3	X	0	TaTGgAGGCCAGA	2	0.153846	aGAGGGgTagccccactctgaa	16	0.727273	False
VEGFA-off13	chr8	59391471	GtcaTCTGCAGGCCAGATGg	GGG	4	X	0	TCTGCAGGCCAGA	0	0	TGgGGGCTgagGAatctgCtTc	11	0.5	False
VEGFA-off14	chr20	60162096	aATaTCTGCAGGtCAGAgGA	GGG	4	X	0	TCTGCAGGtCAGA	1	0.0769231	gGAGGGaTgtcagcaGaggcTg	14	0.636364	False
VEGFA-off15	chr8	145025899	cccGTCTGCAGGCCAGATGGA	TGG	3	DNA	1	TCTGCAGGCCAGAT	DNA bulge 1bp	-	gGAtGGCTgCAGggtGgAagaa	11	0.5	False
VEGFA-off16	chr2	50977382	aATGaCTaCAGGtCAGATGA	GGG	4	X	0	aCTaCAGGtCAGA	3	0.230769	TGAGGGCTCtgaATGCtAtgTg	7	0.318182	Validated
