# Supplementary material for: TAPE-seq is a cell-based method for predicting genome-wide off-target effects of prime editor
Source: Nat Commun. 2022 Dec 29;13:7975. doi: 10.1038/s41467-022-35743-y (PMC9800413; doi:10.1038/s41467-022-35743-y)
Supplement: Supplementary file 14 — Source Data [file 41467_2022_35743_MOESM14_ESM.xlsx]

## Sheet: Figure 1
Figure 1a	2days			14days
%	0	0.008	0.025	2.62	2.69	1.909
	`
Figure 1b	Tagmentation (%)			Prime editing (%)
HEK4 (+2 G to T)	2.62	2.69	1.909	48.786	46.215	46.444
HBB (+4 A to T)	0.042	0.206	0.111	52.697	51.865	53.575
HEK3 (+1 CTT ins)	0.039	0.025	0.14	71.918	73.11	72.961
FANCF (+6 G to C)	0.059	0.024	0.04	35.669	35.112	35.019
EMX1 (+5 G to T)	0.008	0.032	0.031	48.139	46.858	47.61
DNMT1 (+6 G to C)	0.005	0.046	0.058	46.887	48.811	48.515
RUNX1 (+6 G to C)	0.266	0.22	0.224	35.604	35.37	34.879
VEGFA (+5 G to T)	4.899	4.707	5.295	87.919	87.681	88.537
RNF2 (+6 G to A)	0.037	0.046	0.038	64.332	64.514	64.374
Figure 1c	Case1 (%)			Case2 (%)
HEK4 (+2 G to T) on-target	82.23	67.05	67.69	17.77	32.95	32.31
HEK4 (+2 G to T) off1	23.81	25.21	26.67	76.19	74.79	73.33
HEK4 (+2 G to T) off2	12.8	21.88	9.21	87.2	78.12	90.79
HBB (+4 A to T) on-target	100	100	100	0	0	0
HEK3 (+1 CTT ins) on-target	75	77.78	96.36	25	22.22	3.64
FANCF (+6 G to C) on-target	100	100	100	0	0	0
EMX1 (+5 G to T) on-target	100	100	75	0	0	25
DNMT1 (+6 G to C) on-target	0	100	85.71	100	0	14.29
RUNX1 (+6 G to C) on-target	100	100	100	0	0	0
VEGFA (+5 G to T) on-target	98.55	98.96	98.02	1.45	1.04	1.98
RNF2 (+6 G to A) on-target	85.71	83.33	76.92	14.29	16.67	23.08

## Sheet: Figure 2
Figure 2k
	HEK4 (+2 G to T)	HEK4 (+3 TAA ins)	EMX1 (+5 G to T)	FANCF (+6 G to C)	HEK3 (+1 CTT ins)	RNF2 (+6 G to A)	DNMT1 (+6 G to C)	HBB (+4 A to T)	RUNX1 (+6 G to C)	VEGFA (+5 G to T)
GUIDE-seq	3	3	0	0	0	0
nDigenome-seq	4	4	0	0	0	0	0	0	0	0
TAPE-seq-PE2	2	0	0	0	0	0	1	1	0	1

## Sheet: Figure 3
Figure 3g
	HEK4 (+2 G to T) in HEK293T cells	HEK4 (+3 TAA ins) in HEK293T cells	HEK4 (+2 G to T) in HeLa cells	HEK4 (+3 TAA ins) in HeLa cells	HEK4 (+2 G to T) in K562 cells	HEK4 (+3 TAA ins) in K562 cells
PE2	2	1	0	0	1	0
PE4	3	2	1	0	1	0
Figure 3h
	HEK4 (+2 G to T) in HEK293T cells	HEK4 (+3 TAA ins) in HEK293T cells	HEK4 (+2 G to T) in HeLa cells	HEK4 (+3 TAA ins) in HeLa cells	HEK4 (+2 G to T) in K562 cells	HEK4 (+3 TAA ins) in K562 cells
HEK293T	2	0	0	0	0	0
HeLa	6	2	0	0	1	0
K562	6	2	0	0	1	0

## Sheet: Figure 4
Figure 4a	PE2 (%)			PE2-nuclease (%)			PEmax-nuclease-epegRNA (%)
on-target	2.62	2.69	1.909	21.304	21.072	21.186	6.851	4.748	5.981
off1	0.179	0.182	0.183	17.796	17.969	17.734	5.103	5.116	5.103
off2	64.761	72.699	84.205	39.521	40.457	38.715	19.578	21.992	20.316
off3	0	0	0	1.502	1.414	1.488	0.134	0.055	0.011
off4	0	0	0	5.6	5.48	5.7	0.327	0.349	0.41
off5	0	0	0	0	0	0	0	0	0
off6	0	0	0	0.229	0.395	0.459	0.022	0.078	0.03
off7	0	0	0	0.04	0.013	0.017	0	0.005	0
off8	0	0	0	0	0	0	0	0	0
off9	0	0	0	0.048	0.015	0.065	0.011	0	0
off22	0	0	0	0	0	0	0	0	0
Figure 4l
	HEK4 (+2 G to T)	HEK4 (+3 TAA ins)	HBB (+4 A to T)	DNMT1 (+6 G to C)	VEGFA (+5 G to T)	HEK3 (+1 CTT ins)	FANCF (+6 G to C)	RNF2 (+6 G to A)	EMX1 (+5 G to T)	RUNX1 (+6 G to C)
GUIDE-seq	20	28.57				0	0	0	0
nDigenome-seq	20	28.57	0	0	0	0	0	0	0	0
TAPE-seq-PE2	20	0	33.33	50	50	0	0	0	0	0
TAPE-seq-PE2-nuclease	10	14.29	33.33	0	50	0	0	0	0	0
TAPE-seq-PEmax-nuclease-epegRNA	10	14.29	0	0	0	0	0	0	0	0

## Sheet: Figure 5
Figure 5f
	HEK4 (+2 G to T)	HEK4 (+3 TAA ins)	HBB (+4 A to T)	HEK3 (+1 CTT ins)	FANCF (+6 G to C)	RNF2 (+6 G to A)	EMX1 (+5 G to T)	DNMT1 (+6 G to C)	RUNX1 (+6 G to C)	VEGFA (+5 G to T)
GUIDE-seq	0.7611	0.6964		1	1	1	1
nDigenome-seq	0.6509	0.6057	0.693	0.9737	0.9123	1	0.6667	0.7895	0.9825	0.8333
TAPE-seq-PE2	0.8519	0.8095	0.8333	1	1	1	1	0.75	1	0.75
TAPE-seq-PE2-nuclease	0.8454	0.7857	0.8291	1	1	1	1	1	1	0.7281
TAPE-seq-PEMax-nuclease-epegRNA	0.8926	0.8651	1	1	1	1	1	1	1	0.9254

## Sheet: Figure 6
Figure 6a	NC (%)			+2 G to T (%)			+3 TAA ins (%)
Major edited rate	0	0	0	0	0	0	0.19	0.284	0.165
Substitution rate	0.3	0.307	0.295	0.305	0.249	0.283	0.265	0.31	0.324
Deletion rate	0.062	0.06	0.062	0.103	0.085	0.088	0.058	0.116	0.077
Insertion rate	0	0	0	0	0	0	0.195	0.284	0.165
Mutation rate	0.362	0.366	0.356	0.408	0.333	0.371	0.518	0.71	0.566
Figure 6b	NC (%)			+2 G to T (%)			+3 TAA ins (%)
Major edited rate	0	0	0	0	0	0.013	0	0	0
Substitution rate	0.755	0.783	0.956	0.999	1.064	1.052	0.734	0.706	0.62
Deletion rate	0.187	0.154	0.195	0.15	0.171	0.186	0.157	0.161	0.159
Insertion rate	0.017	0.006	0.042	0.01	0	0.051	0.025	0.016	0.017
Mutation rate	0.959	0.942	1.193	1.16	1.235	1.289	0.916	0.883	0.796
Figure 6c	NC (%)			+2 G to T (%)			+3 TAA ins (%)
Major edited rate	0	0	0	0.005	0.011	0	0	0	0
Substitution rate	0.18	0.171	0.184	0.195	0.19	0.187	0.148	0.239	0.201
Deletion rate	0.032	0.043	0.033	0.046	0.028	0.023	0.059	0.045	0.042
Insertion rate	0	0	0	0	0	0	0	0	0.003
Mutation rate	0.211	0.214	0.217	0.241	0.219	0.211	0.207	0.284	0.246
Figure 6d	NC (%)			+2 G to T (%)			+3 TAA ins (%)
Major edited rate	0.011	0.021	0	0.072	0.092	0.098	0	0	0
Substitution rate	0.403	0.658	0.485	0.545	0.537	0.614	0.277	0.554	0.495
Deletion rate	0.074	0.051	0.103	0.072	0.095	0.098	0.098	0.108	0.079
Insertion rate	0	0	0	0	0	0	0	0	0
Mutation rate	0.477	0.709	0.587	0.617	0.632	0.712	0.375	0.662	0.574

## Sheet: Fiugre 7
	Figure 7j
	False
	Target mismatch	10	20	15	20	5	15	20	20	15	15	10	15	15	20	15	20	15	10	20	15	10	15	15	10	20	20	15	10	15	10	15	20	15	15	15	20	15	20	15	10	20	15	15	15	15	10	15	15
	PBS mismatch	0	11	11	0	11	22	0	0	11	11	0	11	11	0	11	22	0	0	0	0	22	11	8	8	13	7	14	14	15	0	15	8	8	0	8	8	7	8	8	15	8	15	8	0	15	0	8
	RT region mismatch	60	40	30	40	60	40	40	50	50	50	50	40	50	50	50	50	60	50	50	40	60	30	30	40	57	50	57	46	62	53	59	30	50	55	55	45	45	45	45	53	41	50	82	59	55	82	64	55
	Validated
	Target mismatch	10	10	15	10	15	15	5	10	15	5	10	10	20
	PBS mismatch	0	0	11	11	11	0	11	11	8	8	8	23
	RT region mismatch	60	30	60	30	30	50	20	40	30	7	36	27	32
	Figure 7k
	False			Validated
	Target mismatch (%)	PBS mismatch (%)	RT region mismatch (%)	Target mismatch (%)	PBS mismatch (%)	RT region mismatch (%)
	10	0	60	10	0	60
	20	11	40	10	0	30
	15	11	30	15	11	60
	20	0	40	10	11	30
	5	11	60	15	11	30
	15	22	40	15	0	50
	20	0	40	5	11	20
	20	0	50	10	11	40
	15	11	50	15	8	30
	15	11	50	5	8	7
	10	0	50	10	8	36
	15	11	40	10	23	27
	15	11	50	20		32
	20	0	50
	15	11	50
	20	22	50
	15	0	60
	10	0	50
	20	0	50
	15	0	40
	10	22	60
	15	11	30
	15	8	30
	10	8	40
	20	13	57
	20	7	50
	15	14	57
	10	14	46
	15	15	62
	10	0	53
	15	15	59
	20	8	30
	15	8	50
	15	0	55
	15	8	55
	20	8	45
	15	7	45
	20	8	45
	15	8	45
	10	15	53
	20	8	41
	15	15	50
	15	8	82
	15	0	59
	15	15	55
	10	0	82
	15	8	64
	15		55
	10		59
	20		32
	15		73
	20		50
	20		64
	15		50
[truncated: 6 more columns]

## Sheet: S.Fig.2
Supplementary Figure 2a	Numer of Candidate
2 weeks	8
4 weeks	4
6 weeks	6
7 weeks	4
Supplementary Figure 2b	Copy number
50ng	8.198	7.546	5.423
100ng	5.596	7.972	24.829
500ng	34.533	34.222	25.787
1000ng	31.389	29.68	36.511
Supplementary Figure 2c	Tagmentation rate (%)
50ng	0.146	0.068	0.138
100ng	0.309	0.255	0.179
500ng	0	0.036	0.078
1000ng	0.208	0.116	0.184
Supplementary Figure 2d	Tagmentation rate (%)
50ng	0.038	0.02	0.016
100ng	0.012	0.055	0.014
500ng	0.015	0.044	0.023
1000ng	0.005	0.016	0.044
Supplementary Figure 2e	Tagmentation rate (%)
34 bp	0.481	0.395	0.366
29 bp	0.345	0.631	0.562
24 bp	1.859	1.211	3.131
19 bp	3.167	2.836	2.723
Supplementary Figure 2f	Tagmentation rate (%)
34 bp	0.308	0.393	0.279
29 bp	0.501	0.534	0.68
24 bp	0.976	1.168	1.173
19 bp	2.157	1.881	1.685
Supplementary Figure 2g	Tagmentation rate (%)
34 bp	2.357	3.02	3.42
29 bp	3.824	3.789	3.718
24 bp	6.481	7.653	7.442
19 bp	6.381	7.679	7.806
Supplementary Figure 2h	Tagmentation rate (%)
34 bp	0.03	0.01	0.035
29 bp	0	0.015	0.015
24 bp	0.028	0	0.034
19 bp	0.066	0.055	0.017
Supplementary Figure 2i	Tagmentation rate (%)
34 bp	0.007	0.086	0.005
29 bp	0	0.017	0
24 bp	0	0	0
19 bp	0	0	0
Supplementary Figure 2j	Tagmentation rate (%)
34 bp	0.113	0.161	0.207
29 bp	0.019	0.016	0.031
24 bp	0.06	0.032	0.044
19 bp	0.042	0.099	0.03

## Sheet: S.Fig.3
Supplementary Figure 3a	Tagmentation rate (%)
HEK4 on	2.62	2.69	1.909
HEK4 off1	0.179	0.182	0.183
HEK4 off2	64.761	72.699	84.205
HEK4 off6	0	0	0
HEK4 off22	0	0	0
HBB off1	0	0	0
Supplementary Figure 3b	Tagmentation with Prime editing (%)			Tagmentation without Prime editing (%)
HEK4 (+2 G to T) on-target	94.253	96.857	99.495	5.747	3.143	0.505
HEK4 (+2 G to T) off1	100	100	100	0	0	0
HEK4 (+2 G to T) off2	100	88.29	100	0	11.71	0
HBB (+4 A to T) on-target	100	86.364	100	0	13.636	0
HEK3 (+1 CTT ins) on-target	100	100	100	0	0	0
FANCF (+6 G to C) on-target	85.714	100	78.571	14.286	0	21.429
EMX1 (+5 G to T) on-target	100	100	100	0	0	0
DNMT1 (+6 G to C) on-target	100	100	100	0	0	0
RUNX1 (+6 G to C) on-target	87.719	87.302	88.732	12.281	12.698	11.268
VEGFA (+5 G to T) on-target	97.671	95.787	97.511	2.329	4.213	2.489
RNF2 (+6 G to A) on-target	75	66.667	60	25	33.333	40

## Sheet: S.Fig.5
Supplementary Figure 5a	PE2 (%)			PE4 (%)
HeLa	0.769	1.55	0.509	0.485	0.507	0.373
K562	1.438	1.264	1.927	1.785	2.415	1.774
HEK293T	0.793	0.44	0.322	0.729	0.439	0.894
Supplementary Figure 5b	PE2 (%)			PE4 (%)
HeLa	0.009	0	0.011	0	0	0.008
K562	0.084	0.067	0.052	0.16	0.093	0.146
HEK293T	0.043	0.009	0	0.022	0	0.036
Supplementary Figure 5i	HEK4 (+2 G to T) in HEK293T cells	HEK4 (+3 TAA ins) in HEK293T cells	HEK4 (+2 G to T) in HeLa cells	HEK4 (+3 TAA ins) in HeLa cells	HEK4 (+2 G to T) in K562 cells	HEK4 (+3 TAA ins) in K562 cells
HEK293T	2	0
HeLa			0	0
K562					1	0

[truncated: 1 more sheets: S.Table 9]
